# Supplementary material for: The Effects of Prolonged Water-Only Fasting and Refeeding on Markers of Cardiometabolic Risk
Source: Nutrients. 2022 Mar 11;14(6):1183. doi: 10.3390/nu14061183 (PMC8951503; doi:10.3390/nu14061183)
Supplement: Supplementary file 1 [file nutrients-14-01183-s001.zip]

Archive with 1 entries (1 files):
- nutrients-1570396-supplementary.pdf
